# Supplementary material for: MET variants with activating N‐lobe mutations identified in hereditary papillary renal cell carcinomas still require ligand stimulation
Source: Mol Oncol. 2025 Feb 20;19(8):2366–87. doi: 10.1002/1878-0261.13806 (PMC12330938; doi:10.1002/1878-0261.13806)
Supplement: Supplementary file 6 — Table S1A. Differential gene expressions in parental cells stimulated or not by hepatocyte growth factor. Table S1B. Differential gene expressions in cells expressing MET WT stimulated or not by hepatocyte growth factor. Table S1C. Differential gene expressions in cells expressing METex14Del stimulated or not by hepatocyte growth factor. Table S1D. Differential gene expressions in cells expressing MET I1102T stimulated or not by hepatocyte growth factor. Table S1E. Differential gene expressions in cells expressing MET H1086L stimulated or not by hepatocyte growth factor. [file MOL2-19-2366-s005.zip › mol213806-sup-0006-TableS1A.xlsx]

## Sheet: DE
symbol
